# Supplementary material for: Cyst(e)ine in nutrition formulation promotes colon cancer growth and chemoresistance by activating mTORC1 and scavenging ROS
Source: Signal Transduct Target Ther. 2021 May 28;6:188. doi: 10.1038/s41392-021-00581-9 (PMC8160199; doi:10.1038/s41392-021-00581-9)
Supplement: Supplementary file 3 — Dataset 1 for Supplementary Table 4 [file 41392_2021_581_MOESM3_ESM.xlsx]

## Sheet: Genes for Veen,Go,KEGG analysis
Supplementary Table 4. Genes for Veen, GO, and KEGG analysis.
HCT116 cells	A: cystine-free media; B: 25μM cystine-containing media
RKO cells	C: cystine-free media; D: 25μM cystine-containing media
gene_id	gene_name	FPKM.A1	FPKM.A2	FPKM.A3	FPKM.B1	FPKM.B2	FPKM.B3	FPKM.C1	FPKM.C2	FPKM.C3	FPKM.D1	FPKM.D2	FPKM.D3
ENSG00000006652	IFRD1	11.6813	10.5062	13.662	2.90476	3.09222	3.67755	27.2599	29.5098	27.8251	5.57922	4.46338	5.74021
ENSG00000007968	E2F2	1.42034	2.45217	2.76722	3.97024	5.60615	6.47862	1.21106	0.864143	1.10776	3.85009	4.77985	3.77222
ENSG00000010704	HFE	0.585004	1.33951	1.06991	2.79189	0.701478	2.81376	0.586895	0.493831	1.43047	1.95677	2.1919	0.992925
ENSG00000010810	FYN	4.48857	4.49269	4.18101	2.17087	2.23975	1.87841	6.46293	6.21755	5.55193	2.05192	3.20279	2.94246
ENSG00000031698	SARS	85.446	90.0726	81.7134	34.8062	32.8179	30.6768	144.879	145.811	139.525	45.7033	49.4731	52.3868
ENSG00000033030	ZCCHC8	6.80009	7.10823	7.02546	3.3907	3.63133	3.25582	6.88138	7.38714	7.01934	3.12373	3.80602	3.23359
ENSG00000051108	HERPUD1	17.7815	12.983	10.6308	7.3701	6.04945	5.96593	14.7132	22.1953	20.824	7.37148	7.33607	8.07625
ENSG00000051341	POLQ	1.36363	1.89474	2.02837	2.94204	4.21371	4.07707	2.49233	2.35909	2.41298	5.59468	5.58994	4.59633
ENSG00000054654	SYNE2	1.03913	0.838442	1.0354	3.04647	2.65917	2.78179	0.473144	0.540768	0.637329	1.3093	1.33195	0.838009
ENSG00000058085	LAMC2	12.5632	16.0818	10.0316	4.8205	4.25135	5.16078	0.837861	1.05957	1.08291	0.195499	0.164177	0.153558
ENSG00000059728	MXD1	1.35087	2.03208	2.58406	0.969348	0.658259	1.07997	6.87964	5.74204	5.32565	3.34442	2.74815	2.75593
ENSG00000065328	MCM10	2.50206	4.09227	4.83892	6.27792	9.14217	10.4357	5.35103	5.72638	6.31893	19.0651	21.1874	20.0751
ENSG00000065911	MTHFD2	178.313	167.74	185.203	71.4438	78.6982	69.1178	170.298	162.665	165.194	49.1082	50.2105	65.4918
ENSG00000069702	TGFBR3	0.443168	0.252807	0.324124	0.93013	1.16096	1.1025	0.242809	0.239529	0.147894	0.606622	0.967194	0.500136
ENSG00000070669	ASNS	96.2695	113.28	108.167	34.9179	34.7337	24.9456	173.768	179.268	171.601	18.1427	25.1659	23.1208
ENSG00000073756	PTGS2	0.716734	0.567519	0.539966	0.183724	0.166528	0.133861	0.705188	0.800502	1.07129	0.0532968	0.0725814	0.076909
ENSG00000074410	CA12	0.434371	0.290861	0.41417	1.14055	1.05143	1.22451	0.73957	0.45279	0.683749	1.43383	1.76271	1.73933
ENSG00000074935	TUBE1	10.3396	11.0392	9.80609	3.25943	3.41953	2.57124	9.40586	9.88658	9.47927	2.90667	3.37276	2.94768
ENSG00000075643	MOCOS	10.3625	12.2069	10.2435	3.41869	4.28093	4.4175	17.8102	17.0967	16.5487	6.62596	7.29673	7.03717
ENSG00000078487	ZCWPW1	1.21945	1.74166	1.08081	0.390356	0.559703	0.54181	2.86977	2.56163	2.18736	0.999142	1.14168	1.12403
ENSG00000085840	ORC1	4.27515	5.16379	6.75633	10.4221	14.9341	15.5664	4.00922	3.40154	3.3378	11.9877	13.1169	11.6819
ENSG00000085999	RAD54L	3.24974	3.89972	5.4532	7.57791	9.20572	9.15111	4.38452	3.186	3.62936	9.71587	10.3341	8.52261
ENSG00000087074	PPP1R15A	66.1909	71.7345	60.7436	11.6599	12.0284	11.9522	277.516	319.674	321.143	75.5109	66.6533	74.726
ENSG00000088826	SMOX	14.2716	12.3914	10.3286	5.43414	5.10257	6.17411	7.02954	7.04245	6.76481	2.2287	4.51312	3.37597
ENSG00000089220	PEBP1	62.882	60.3952	82.3542	149.223	159.063	163.913	66.6297	60.0607	65.0584	133.998	135.292	134.93
ENSG00000089685	BIRC5	3.63014	4.6646	7.60688	10.3844	12.4463	11.575	3.42474	4.00196	4.1222	8.62428	8.37144	8.39483
ENSG00000090861	AARS	112.288	111.522	102.281	50.3513	53.685	47.3197	96.9329	104.465	98.6051	41.2881	50.6789	46.2856
ENSG00000096092	TMEM14A	20.6713	19.9331	23.9519	39.4094	45.2116	45.7853	11.6157	11.4462	9.83223	26.418	21.4714	26.2881
ENSG00000099250	NRP1	4.17488	5.88905	1.88042	0.221419	0.314141	0.27851	7.64146	9.84274	9.6258	3.68393	4.1249	2.01956
ENSG00000100147	CCDC134	0.613098	1.24714	1.60288	2.5102	3.33107	3.15036	1.87634	0.681306	1.27093	4.17674	4.40087	3.88052
ENSG00000100219	XBP1	52.5864	38.463	49.5385	20.2087	20.555	20.3199	50.2173	47.4278	53.2181	18.158	22.0147	17.8696
ENSG00000100292	HMOX1	183.905	181.843	123.964	6.75113	6.02468	6.19956	139.817	155.467	207.06	16.6354	14.646	14.0315
ENSG00000100889	PCK2	24.2379	23.5407	24.7963	7.63305	6.14603	4.09497	23.2561	22.9483	26.6538	5.24055	6.53703	4.67962
ENSG00000101003	GINS1	4.61338	5.82425	7.69084	11.3395	13.7666	13.703	6.16813	6.27581	6.61005	20.08	19.6869	21.0429
ENSG00000101255	TRIB3	38.2238	40.0065	39.2394	9.49193	5.70274	5.81506	31.4128	17.9637	26.5316	8.59022	8.26968	6.40395
ENSG00000102879	CORO1A	0.0681274	0.106019	0.128197	0.666033	0.816872	0.839027	0.46918	0.486971	0.574597	1.67738	1.32821	1.31834
ENSG00000103018	CYB5B	23.1569	11.9431	11.9979	30.6667	87.0727	33.7809	6.33773	3.7015	6.61692	15.2975	15.7866	6.11812
ENSG00000103257	SLC7A5	207.822	233.904	214.564	72.2292	86.0193	81.8423	119.914	106.436	112.116	28.4347	37.9021	33.922
ENSG00000103260	METRN	2.59182	0.423519	3.14479	4.71459	3.73637	4.61414	0.385296	1.12272	0.362381	1.58438	1.58747	1.45829
ENSG00000104140	RHOV	2.3979	1.87355	2.02278	4.32243	4.41095	4.71309	0.784037	0.636021	0.453614	1.57006	1.91848	1.63342
ENSG00000104231	ZFAND1	35.6847	34.2393	31.1246	16.1651	15.8708	14.7282	31.7624	28.4469	27.0502	15.7696	10.5898	13.2754
ENSG00000104738	MCM4	12.5255	15.6645	18.3427	29.2846	36.554	36.6245	20.7905	19.3356	21.8803	52.8411	66.7011	44.5383
ENSG00000105486	LIG1	4.04637	4.77678	6.38209	9.72197	11.051	11.2618	3.78788	3.47698	3.58719	9.2478	11.1749	9.69482
ENSG00000105711	SCN1B	0.0911545	0.0748162	0.0497573	0.168959	0.222232	0.229283	0.0231061	0.058343	0.0344587	0.193124	0.171963	0.0986788
ENSG00000106003	LFNG	0.449084	0.706981	0.508345	1.37117	1.49721	2.27552	0.234494	0.0825494	0.08592	0.334708	0.314649	0.252598
ENSG00000106366	SERPINE1	21.6451	21.3099	19.1831	2.58603	3.13414	2.78195	821.966	804.829	785.309	393.781	413.796	381.589
ENSG00000107249	GLIS3	0.471293	0.440826	0.36357	0.159509	0.1418	0.146586	0.109201	0.0501815	0.0972596	0.0257848	0.0232714	0
ENSG00000108479	GALK1	1.24084	0.90434	1.16437	2.14747	2.39027	2.42521	1.12297	0.855562	1.11391	2.8522	2.30387	2.13882
ENSG00000108830	RND2	0.17718	0.141725	0.133632	0.454586	0.255459	0.393167	0.0558935	0	0.0933358	0.293477	0.100798	0.443665
ENSG00000109084	TMEM97	11.1161	12.7604	17.0162	19.828	37.564	37.2977	13.3643	11.9867	12.7243	27.0086	27.8025	26.67
ENSG00000109107	ALDOC	5.91027	3.40155	3.36981	16.3811	17.5063	15.7634	3.50506	4.28373	3.95563	7.04111	8.5727	9.49251
ENSG00000109220	CHIC2	5.43126	6.7999	6.62992	2.54289	3.36711	3.48683	38.4447	39.5227	41.6469	12.4728	14.1429	11.3112
ENSG00000109255	NMU	5.8418	5.80351	11.081	18.1591	19.0488	21.2963	1.2099	0.467448	1.00072	4.15562	2.20358	3.48527
ENSG00000109805	NCAPG	6.5063	9.32664	11.8252	19.59	23.8071	21.9586	6.49584	6.78995	7.03468	14.9299	14.1768	14.8583
ENSG00000110619	CARS	19.6333	20.095	19.1834	9.80394	9.3442	7.66209	17.8101	19.606	19.3344	6.24416	7.09397	7.44778
ENSG00000111331	OAS3	2.83504	2.82821	3.71052	7.60971	9.00862	9.63358	3.15087	2.78862	2.97278	6.99517	8.2667	6.56233
ENSG00000111664	GNB3	0.505115	0.32988	0.428855	0.879957	0.843638	1.01667	0.298875	0.2156	0.10658	0.587232	0.389269	0.435877
ENSG00000111801	BTN3A3	0.295638	0.517636	0.328212	0.779057	0.878375	1.94498	0.376247	0.336218	0.324019	1.3549	0.758168	0.666268
ENSG00000111981	ULBP1	14.2539	13.1401	11.4299	5.05378	4.81541	3.45906	5.29274	6.14457	5.88438	1.06706	1.0293	0.976382
ENSG00000112294	ALDH5A1	1.19601	3.62041	0.91975	4.76773	4.15337	3.97752	1.61047	1.43547	3.50486	6.04115	6.89495	5.58238
ENSG00000112312	GMNN	4.95495	6.17979	9.83815	15.9596	16.511	16.9403	5.80458	5.33076	4.32149	11.7227	11.8423	15.7447
ENSG00000112715	VEGFA	10.8748	11.5487	9.63222	3.35702	3.31663	2.76658	8.4014	7.5178	7.54536	1.38609	2.32864	1.56015
ENSG00000112984	KIF20A	6.2744	6.76453	10.3147	19.1034	25.7238	25.6018	5.50036	5.36133	5.10065	12.508	13.259	10.0631
ENSG00000113448	PDE4D	0.165625	0.189284	0.181325	0.0796466	0.0651468	0.0463859	4.68426	4.51401	4.40722	0.764866	0.962399	0.661469
ENSG00000115541	HSPE1	54.9086	54.0867	64.5814	104.898	121.207	132.847	67.5072	109.282	63.2471	194.201	285.794	187.321
ENSG00000115687	PASK	1.16907	1.35095	1.49355	2.30203	2.72031	3.03121	1.82619	1.35556	1.2843	2.99983	3.43384	2.83817
ENSG00000115902	SLC1A4	5.31018	5.70487	5.07438	1.85329	2.00582	1.40195	16.4003	16.3164	17.7067	4.01604	5.77744	5.13078
ENSG00000116183	PAPPA2	0.17304	0.134518	0.0996509	0.00638355	0	0.0140185	1.06901	1.23021	1.19721	0	0.0116788	0.00446219
ENSG00000116285	ERRFI1	448.491	410.041	441.005	122.165	124.785	115.383	46.9799	45.1107	44.2189	10.5298	10.2929	12.2066
ENSG00000116584	ARHGEF2	10.5552	13.7407	9.12221	3.04942	3.27022	3.45408	25.538	28.6128	26.7242	4.11875	6.52545	5.73022
ENSG00000116717	GADD45A	57.6931	47.7608	59.4769	20.3886	15.7236	15.5687	94.3826	97.7611	92.4201	22.2358	12.8864	18.7935
ENSG00000116852	KIF21B	0.977802	2.07773	0.842283	0.437106	0.481787	0.289717	0.094274	0.0703974	0.058587	0.0521209	0.0208937	0.0317405
ENSG00000116991	SIPA1L2	4.92781	5.08376	4.2904	1.31432	1.64557	1.44091	0.137444	0.203883	0.120187	0.0574424	0.0250501	0.0606425
ENSG00000117318	ID3	31.1556	29.3002	31.3668	73.8588	64.8516	68.3071	3.31583	1.85059	2.54265	12.6222	5.38545	5.9658
ENSG00000118513	MYB	0.557168	0.76658	1.28326	2.13369	2.03915	2.06587	0.356314	0.494202	0.342391	1.36272	1.49432	1.53794
ENSG00000118518	RNF146	11.3711	11.1371	10.2699	4.24711	3.5583	5.02896	11.1299	14.6781	12.2407	5.82809	2.05884	4.88796
ENSG00000118961	LDAH	1.72234	4.30437	1.70142	6.02165	6.19006	6.85574	1.7912	4.10743	2.48379	6.43984	5.95591	6.1857
ENSG00000119138	KLF9	4.06702	4.05651	3.89412	1.77914	1.34434	1.40362	1.89141	2.00387	2.45385	0.689134	0.611516	0.860048
ENSG00000119969	HELLS	2.03482	1.8549	2.85827	4.61768	5.29055	4.93924	2.45801	2.13447	2.58125	4.47419	5.82475	4.12578
ENSG00000120053	GOT1	95.2489	104.967	102.993	38.2664	46.7322	44.8239	49.5391	48.4534	46.7401	12.9038	14.2881	14.805
ENSG00000120437	ACAT2	3.58773	3.27307	3.86803	11.0031	12.8484	14.4854	8.21422	8.6334	8.56324	20.2922	17.3079	19.8137
ENSG00000124496	TRERF1	1.86597	1.27123	1.03232	3.23002	3.02851	3.05398	0.759119	1.18205	1.34179	2.59617	2.61183	2.45965
ENSG00000125775	SDCBP2	0.49605	0.526625	0.601008	0.250412	0.327325	0.185915	1.71329	1.92959	2.09677	0.314643	0.369349	0.528849
ENSG00000125931	CITED1	0.402123	0.0253254	0.128753	0.508536	0.810758	0.381528	0.483863	0.778921	1.22224	2.04756	2.02362	1.24463
ENSG00000126016	AMOT	0.731145	0.698125	0.598772	1.91388	1.66321	1.57847	0.100793	0.119066	0.110274	0.311237	0.226973	0.249914
ENSG00000127528	KLF2	7.34535	6.61501	6.04295	2.60208	2.81428	3.28475	10.4812	11.641	9.7615	3.00404	5.60631	3.97392
ENSG00000128342	LIF	24.5709	24.7131	21.3419	11.8882	11.6526	11.3645	32.9201	37.1228	34.5955	17.9463	15.7297	14.3225
ENSG00000128536	CDHR3	0.177439	0.0994536	0.145253	0.381674	0.319945	0.338514	0.0610909	0.0795065	0.0464081	0.211529	0.128779	0.114366
ENSG00000128965	CHAC1	25.5988	29.0708	10.7933	3.96514	3.21761	1.73167	25.0373	26.0527	25.8177	1.12796	1.15668	1.15364
ENSG00000129473	BCL2L2	7.27903	0.702584	0.579703	9.31595	11.9356	12.2165	0.784831	0.826982	1.17077	12.2663	11.4279	0.585126
ENSG00000130513	GDF15	170.195	199.644	137.546	17.7422	19.087	16.0967	2.02685	1.50716	1.45965	0.641402	0.666074	0.744531
ENSG00000130766	SESN2	29.1804	34.8132	28.9579	4.32145	5.9725	4.37369	64.286	50.2726	52.8865	9.28759	9.85885	9.64737
ENSG00000131153	GINS2	5.75742	7.04544	10.0793	13.9121	19.1554	21.04	9.29567	5.93722	6.6215	21.3347	21.9318	21.3897
ENSG00000132510	KDM6B	7.45801	7.94875	6.35547	2.18617	2.64864	2.67616	7.99861	7.49145	7.18483	2.79612	4.82732	3.55039
ENSG00000132646	PCNA	73.2014	85.7932	110.265	170.213	211.62	223.827	117.283	107.974	113.037	288.444	204.723	296.63
ENSG00000132688	NES	2.98957	3.08237	3.02935	7.0127	6.72032	7.24709	2.64996	2.68074	2.49579	9.8948	11.9715	12.02
ENSG00000133639	BTG1	17.93	18.3874	15.3594	7.69588	5.36499	6.07295	9.05439	8.14514	8.7233	4.28824	3.31441	4.08562
ENSG00000134548	SPX	2.36218	2.52277	1.42616	0.0350866	0.0204551	0	0.239937	0.193939	0.147475	0	0	0
ENSG00000135069	PSAT1	285.035	280.969	291.837	112.07	111.63	81.6252	308.489	309.315	312.436	65.4275	76.667	84.8831
ENSG00000135324	MRAP2	0.446056	0.412106	0.546365	1.41122	1.2348	1.28982	0.679635	0.432834	0.82413	1.68559	1.25768	1.28154
ENSG00000135747	ZNF670-ZNF695	0.044337	0.0742977	0.0741595	0.342826	0.255781	0.436087	0.134432	0.035646	0.0159974	0.101499	0.278997	0.337148
ENSG00000136826	KLF4	9.58592	10.0337	8.77711	3.02216	3.08608	2.81658	4.40599	4.22492	4.76852	0.476657	0.705881	0.672846
ENSG00000136943	CTSV	0.555064	0.805602	0.890114	3.41405	3.39845	3.54633	0.767617	0.580025	0.723651	2.45795	2.59723	2.84849
ENSG00000136982	DSCC1	7.21492	8.71774	12.8799	18.0481	21.7123	23.1026	8.53524	6.97021	7.76038	25.5434	20.8083	23.3127
ENSG00000136997	MYC	32.307	46.6162	64.7258	2.05193	33.8312	1.68665	72.3815	2.58379	54.4508	26.2796	3.32815	1.60809
ENSG00000137261	KIAA0319	0.17477	0.138544	0.142559	0.281434	0.539035	0.461834	0	0.0242709	0.0212352	0.214396	0.21337	0.194676
ENSG00000137331	IER3	332.742	337.079	322.638	131.131	135.516	132.673	38.4112	29.9144	33.9762	15.4039	11.2043	13.2382
ENSG00000137404	NRM	1.52804	1.13643	1.89956	4.08478	4.33175	2.48482	3.75299	2.08769	1.59789	5.82817	8.1017	4.44693
ENSG00000137936	BCAR3	3.98703	5.51804	4.11656	1.49088	1.74107	2.27417	3.56916	4.2906	4.92588	1.64705	1.92405	1.68653
ENSG00000138030	KHK	0.655699	1.00727	0.905009	2.2651	1.94525	2.21268	1.57595	1.37673	1.34198	4.29983	4.35211	4.03274
ENSG00000138166	DUSP5	56.1709	68.6457	59.9115	20.8173	25.9405	24.7972	47.6479	46.9643	41.6034	20.4617	25.2334	20.7858
ENSG00000139269	INHBE	3.22691	3.2147	3.15355	0.312424	0.339175	0.22368	3.89657	3.58006	2.80033	0.152147	0.0977628	0.100038
ENSG00000139410	SDSL	9.05621	8.89864	7.4724	3.29832	3.91575	3.78376	6.99889	7.31485	5.80641	3.68746	3.14232	3.0866
ENSG00000139514	SLC7A1	49.4917	53.0819	50.0028	19.2341	22.338	19.1784	63.067	63.8443	66.8082	23.4737	31.1092	27.0192
ENSG00000139880	CDH24	1.3327	1.28348	1.57355	2.66068	3.22942	2.96994	0.826495	0.668263	0.909958	2.53649	2.68163	2.37885
ENSG00000140044	JDP2	6.11691	6.26364	5.75312	2.86797	2.14199	1.57454	5.46803	6.31057	7.17126	0.445147	1.83486	2.13211
ENSG00000140092	FBLN5	0.343536	0.2407	0.290558	0.849963	0.936024	0.79322	0.115997	0.0683198	0.131593	0.154761	0.394361	0.253292
ENSG00000140105	WARS	36.8871	40.3396	31.7556	8.74211	10.7534	9.55895	92.0494	89.115	104.917	19.5879	25.8502	25.3692
ENSG00000140450	ARRDC4	18.4342	21.5112	22.5777	3.4542	3.66509	2.82494	9.41676	8.95616	9.98392	4.35855	3.2043	3.30333
ENSG00000140961	OSGIN1	6.16653	6.52337	5.32069	1.3256	1.15391	1.30509	1.44275	2.30745	2.4206	0.851027	0.589321	0.540188
ENSG00000142089	IFITM3	55.3561	49.1024	50.4271	142.05	120.079	128.239	16.4968	23.7765	15.695	46.7515	56.7071	51.7793
ENSG00000143878	RHOB	57.168	55.1823	50.9428	27.234	24.8674	26.1464	26.2328	38.3221	32.0713	9.34831	9.6848	8.97249
ENSG00000144843	ADPRH	1.20551	0.398206	0.954482	0.332148	0.432779	0.271424	2.13693	2.32316	2.46963	0.33505	0.945114	1.17471
ENSG00000145362	ANK2	0.711159	0.69429	0.566552	0.289985	0.25672	0.197155	0.995527	1.19921	1.01396	0.242242	0.280216	0.198794
ENSG00000145604	SKP2	3.6809	2.18637	2.39051	5.19869	6.77048	6.19777	3.1011	3.12722	2.92624	9.33025	10.917	10.1842
ENSG00000145700	ANKRD31	0.232248	0.256614	0.234363	0.115971	0.103337	0.0527006	0.488865	0.465219	0.265546	0.200008	0.0711979	0.110161
ENSG00000145777	TSLP	1.08974	1.44894	0.778035	0.3244	0.254868	0.119165	2.32644	1.80788	1.76967	0.128052	0.163838	0.307753
ENSG00000146592	CREB5	0.149823	0.426511	0.107661	0.158988	0.0463544	0.0204806	4.10721	4.74395	4.98925	2.2198	2.36066	1.95392
ENSG00000146733	PSPH	28.1372	28.4451	27.8013	12.0025	14.411	14.2784	24.3506	24.7297	28.0628	8.47374	13.0466	13.496
ENSG00000146918	NCAPG2	5.33494	5.98516	8.02453	12.0552	15.1167	14.9801	7.4683	6.20712	6.49834	17.1665	16.8392	17.0943
ENSG00000147010	SH3KBP1	38.6399	39.122	32.8701	13.0075	13.269	13.2908	10.545	10.2429	9.87089	3.74854	5.1386	4.44789
ENSG00000147536	GINS4	1.75013	3.04218	3.73304	5.91006	7.27202	7.29628	5.35137	6.08938	5.90741	11.432	11.358	12.2777
ENSG00000148773	MKI67	8.94308	12.2811	18.9144	30.1419	40.5409	39.8342	13.6336	15.7362	13.906	24.1946	44.2817	32.0048
ENSG00000150527	MIA2	9.01872	9.19417	7.566	3.15005	2.98994	3.09173	3.51384	3.82326	3.20673	1.77098	1.62655	1.54789
ENSG00000150764	DIXDC1	0.895511	0.579147	0.652596	1.86066	2.0357	1.98118	0.179882	0.158268	0.521847	1.61514	2.18895	1.96084
ENSG00000151012	SLC7A11	60.5913	60.9176	44.223	10.5895	10.2132	6.777	33.4797	41.592	47.9409	3.99939	4.91132	4.73928
ENSG00000151422	FER	0.755796	0.720168	4.39746	0.532658	0.758171	0.654522	1.57573	1.78391	0.983045	0.506561	0.529175	0.455824
ENSG00000152076	CCDC74B	0.289493	0.096028	0.237161	0.637532	0.533335	0.436524	0.0814769	0.0267697	0.0252382	0.215711	0.103928	0.188812
ENSG00000152127	MGAT5	1.49653	2.0331	1.25947	2.27203	5.33804	8.06681	1.61649	2.43082	2.30978	9.28346	4.4557	8.80266
ENSG00000152253	SPC25	4.91667	6.62352	9.67015	15.7906	17.9627	17.9803	9.32438	8.61009	11.1204	22.4665	18.0409	21.2101
ENSG00000153714	LURAP1L	10.4424	12.0473	8.39422	0.589485	0.446388	0.500117	4.6471	5.12967	4.66057	0.237162	0	0.169212
ENSG00000153879	CEBPG	62.9739	65.8766	61.4571	15.938	15.9973	15.3115	37.8881	40.511	39.1275	14.3704	16.2663	17.1998
ENSG00000154146	NRGN	1.91629	2.14469	3.39743	7.78982	9.53254	8.52339	3.67175	2.16768	3.53251	11.0372	14.9989	10.7159
ENSG00000155304	HSPA13	34.8634	34.312	27.6437	14.8625	14.2283	12.7309	53.5191	59.5701	60.0136	19.0566	18.3733	18.0808
ENSG00000155368	DBI	17.2375	15.9775	20.1003	55.0345	54.3525	56.5259	18.438	16.7451	15.7135	50.0418	44.4657	45.6095
ENSG00000157470	FAM81A	0.356101	0.229716	0.488613	1.07554	0.977169	1.15248	0.273708	0.14534	0.172988	0.611128	0.533853	0.612264
ENSG00000157514	TSC22D3	12.1927	9.46078	9.36655	2.82171	2.11829	1.30289	12.8551	14.8434	14.7091	0.9725	0.960935	1.32151
ENSG00000157657	ZNF618	0.437392	0.342852	0.396957	2.16591	2.9677	4.08847	1.62746	0.780001	0.890367	2.88425	3.67308	2.19483
ENSG00000158079	PTPDC1	11.4139	8.84084	6.11589	0.792592	0.877604	0.885189	2.67299	3.17669	2.97429	1.4506	1.42216	1.45057
ENSG00000158186	MRAS	3.90065	3.97831	2.90848	0.263363	2.23794	2.50056	2.18453	3.43134	2.8219	1.38485	1.01423	1.18467
ENSG00000158710	TAGLN2	18.0075	9.67175	10.6833	29.8583	34.0557	36.9349	4.82827	4.91452	8.80416	20.8766	18.2912	17.2728
ENSG00000159403	C1R	0.227742	0.209086	0.2295	0.653058	0.752797	0.783655	0.0563144	0.00992556	0.0340179	0.137457	0.363444	0.153984
ENSG00000160233	LRRC3	0.827745	0.904972	0.788549	1.78705	1.89693	2.00763	0.239411	0.337159	0.221011	0.626397	0.662539	0.56274
ENSG00000160298	C21orf58	0.280264	0.446788	0.475001	0.862486	0.746141	0.797494	0.307345	0.304987	0.371061	0.791844	0.685909	0.680816
ENSG00000160949	TONSL	1.99188	2.37852	2.9783	4.86783	5.01194	6.63149	3.0801	2.65933	3.10552	8.44247	9.92499	7.93288
ENSG00000161265	U2AF1L4	1.9679	2.22723	2.23552	0.799159	0.589504	0.885782	0.738697	0.802902	0.745923	0.308598	0.541813	0.239549
ENSG00000161681	SHANK1	0.0409598	0.0612801	0.0570274	0.184958	0.180337	0.0929704	8.11034	6.38852	7.64434	17.3765	21.3262	18.1793
ENSG00000161981	SNRNP25	1.74621	2.43631	2.82532	3.82174	5.08707	5.61264	4.04003	3.1972	3.03387	8.03672	10.0631	7.81795
ENSG00000162063	CCNF	2.90457	3.61147	4.84025	6.69441	9.38578	10.68	3.44675	3.42866	3.2951	6.23265	9.23902	6.80104
ENSG00000162772	ATF3	7.73877	5.15417	7.714	1.94776	4.15863	1.78569	2.21572	1.41782	2.36888	0.303015	0.323847	0.677826
ENSG00000163393	SLC22A15	3.74072	3.36151	2.77806	1.13272	1.1511	0.950268	4.10373	3.38229	3.35431	0.941191	0.908998	0.762642
ENSG00000163683	SMIM14	9.87611	8.59484	6.98126	4.59668	4.06876	3.7691	1.10733	1.49897	1.23739	0.38671	0.47726	0.461318
ENSG00000164045	CDC25A	4.18749	4.33869	4.41443	6.13471	9.63544	10.5181	9.63332	9.69831	8.55555	19.8088	23.6632	20.7147
ENSG00000164211	STARD4	2.97071	2.15697	2.40266	7.64428	6.61735	5.66518	2.64932	2.71749	2.34629	7.08381	4.86074	5.53387
ENSG00000164362	TERT	0.300966	0.0507471	0.333547	0.725215	0.791741	0.832958	0.0877857	0.0624353	0.0817341	0.198407	0.282537	0.214843
ENSG00000164683	HEY1	1.6883	1.86352	1.12441	0.203111	0.190787	0.0739815	3.7214	5.02326	4.81434	0.301483	0.424343	0.379319
ENSG00000164684	ZNF704	7.37413	5.06457	5.95348	17.389	15.4972	15.4159	0.0690432	0.0488995	0.0645415	0.166874	0.141377	0.095136
ENSG00000164744	SUN3	2.88961	3.59708	2.79012	0.644867	0.753974	0.826794	29.8762	37.2783	35.7833	2.74219	2.42483	2.80884
ENSG00000164879	CA3	0.414456	0.526201	0.382217	0.273952	0.0636166	0.112243	0.488521	0.482488	0.250132	0.116791	0.109705	0.191334
ENSG00000164904	ALDH7A1	3.18136	3.03056	3.97855	6.7291	7.03175	7.30012	2.17081	1.63439	1.82008	4.65789	4.09322	4.4493
ENSG00000164976	MYORG	1.87801	1.74178	1.62473	3.76329	3.44794	3.62272	0.449646	0.474905	0.422195	0.891306	1.27269	0.925101
ENSG00000165030	NFIL3	46.6646	39.6421	41.9936	17.1046	16.1931	17.1029	18.5329	16.2934	17.5666	7.62474	5.92055	7.70495
ENSG00000166750	SLFN5	17.5386	18.9749	15.0147	5.19775	4.49877	2.10663	10.518	10.201	9.91393	4.02052	1.66056	1.65253
ENSG00000166803	PCLAF	4.85091	5.91857	6.68928	20.308	24.9197	23.733	8.92749	7.8664	8.60357	23.7099	25.1883	21.5474
ENSG00000167799	NUDT8	0.127107	0.317079	0.742857	1.26297	1.12509	1.50296	1.46146	0.936994	1.44802	4.29487	4.60767	3.24185
ENSG00000167900	TK1	16.5819	26.2136	34.3165	59.1783	74.6586	82.3062	10.91	9.84019	10.9894	27.3375	24.5946	21.0052
ENSG00000167964	RAB26	0.970792	0.822843	1.33977	2.16029	2.12401	2.51617	0.33956	0.245275	0.257166	0.774001	1.03524	0.378868
ENSG00000168003	SLC3A2	68.9483	87.4102	81.2263	25.2845	30.6543	26.4153	67.648	73.2044	75.7521	21.4594	20.6747	20.6454
ENSG00000168077	SCARA3	2.31014	2.32164	3.44759	6.47915	6.92479	8.20484	1.67838	1.27861	1.06316	6.18658	6.38359	6.4134
ENSG00000168078	PBK	12.6388	12.1608	20.8451	30.5583	42.8437	39.1651	19.9773	18.8956	18.4556	44.8986	40.3884	43.598
ENSG00000168209	DDIT4	201.526	225.608	193.885	40.1789	45.6258	26.6171	56.7812	59.4146	56.4496	3.0097	3.4794	4.25848
ENSG00000168306	ACOX2	0.477788	0.55296	0.639919	1.17042	1.25676	1.30354	0.328255	0.0506831	0.219487	0.773239	0.68947	0.687251
ENSG00000168496	FEN1	25.8943	30.1133	41.0027	64.0207	79.3924	89.874	28.2818	29.5548	29.5005	59.5547	62.0736	65.472
ENSG00000168672	FAM84B	25.3238	29.2468	20.7909	9.42715	8.01625	9.16964	16.2093	9.24581	16.2006	4.29168	5.72803	4.87285
ENSG00000168778	TCTN2	0.92647	1.19585	1.41688	2.38445	2.48624	2.35449	0.830079	0.817252	0.508318	1.39112	1.77353	1.67266
ENSG00000169169	CPT1C	0.184017	0.145283	0.259335	0.408375	0.649634	0.547031	0.44267	0.387907	0.405726	0.993202	1.10395	0.897271
ENSG00000169174	PCSK9	1.55286	1.29564	1.50928	8.1106	7.33242	8.32204	0.0294297	0.0234147	0.0605315	0.239861	0.362386	0.264036
ENSG00000169504	CLIC4	58.3413	61.0954	60.6275	32.1231	30.7633	24.8797	103.802	114.001	113.871	48.0062	52.7976	50.3853
ENSG00000169683	LRRC45	1.63177	1.85426	1.89745	5.4707	5.09023	6.44592	0.541816	0.586045	0.79338	2.82529	3.72302	2.69324
ENSG00000169684	CHRNA5	2.08248	2.06798	2.58498	4.35916	4.9205	4.26752	1.57164	1.5366	1.58656	4.12762	3.44885	3.03827
ENSG00000169826	CSGALNACT2	9.87622	10.289	10.6443	4.40373	4.65325	4.99337	25.6003	22.3356	23.353	12.1552	10.6469	10.9186
ENSG00000170379	TCAF2	0.126936	0.147959	0.0395051	0.412638	0.145073	0.375914	0.0359901	0.0968764	0.0478512	0.0809774	0.22365	0.152819
ENSG00000170689	HOXB9	41.1073	40.4859	33.7493	13.1195	12.2322	11.5252	24.9753	24.6789	24.8344	11.498	11.5581	10.2776
ENSG00000171097	KYAT1	0.250037	0.363796	0.426342	0.624537	0.824713	0.91369	0.844153	0.608501	0.796545	1.76298	1.96254	0.829156
ENSG00000171160	MORN4	5.32436	5.96322	3.44074	2.31883	2.34477	1.98013	11.2176	11.7341	11.133	4.73742	4.32726	5.35325
ENSG00000171314	PGAM1	72.3401	70.454	88.1785	140.978	162.323	165.989	104.457	105.075	103.42	194.125	238.29	213.587
ENSG00000171492	LRRC8D	9.12053	12.8644	4.24646	0.587245	4.45675	0.551937	11.8142	19.0071	18.7841	1.44266	9.32399	3.21995
ENSG00000172086	KRCC1	13.8279	11.6211	12.7951	5.88062	5.73834	5.28349	8.49241	9.31241	8.37457	4.01318	2.74483	3.70243
ENSG00000172216	CEBPB	24.3078	25.6154	25.3154	7.14535	7.56426	6.14918	33.8317	31.9711	36.1557	7.00538	10.0451	8.05188
ENSG00000172361	CFAP53	2.43545	1.82687	1.69687	0.94553	0.908676	0.67641	0.747058	0.873551	0.824323	0.481079	0.034508	0.465364
ENSG00000172432	GTPBP2	31.2921	28.8794	26.5389	7.14328	8.07123	7.96431	38.4597	33.3926	36.0698	11.2574	10.3893	10.017
ENSG00000172893	DHCR7	4.73166	6.26082	6.73438	16.435	18.9502	19.7938	2.61793	2.32951	2.2074	5.90448	5.94754	5.68306
ENSG00000173894	CBX2	3.19505	3.90171	3.87071	7.60014	7.981	8.7343	2.86921	2.79754	2.38116	4.92163	6.70763	5.64021
ENSG00000174684	B4GAT1	1.70262	1.20899	1.5794	3.33189	3.46084	3.23339	2.37066	2.38317	2.54398	6.04741	5.32556	5.83021
ENSG00000175183	CSRP2	2.31246	1.74249	2.3615	4.74408	4.89089	4.99876	0.481797	0.570482	0.532999	2.06932	1.06319	1.81685
ENSG00000175591	P2RY2	0.289262	0.253243	0.229001	0.960593	0.595896	0.876032	0.185023	0.139642	0.195431	0.41071	0.738547	0.552718
ENSG00000176046	NUPR1	2.63998	2.53968	2.10099	0.0648826	0.0514445	0.0877128	1.96805	1.63022	1.67592	0.0253879	0	0.0241647
ENSG00000176890	TYMS	22.6844	30.3976	40.1286	60.7992	79.0904	80.8676	24.5733	21.7771	20.8497	44.2203	65.5355	61.0273
ENSG00000177410	ZFAS1	165.988	154.791	147.451	49.6304	44.5495	39.121	166.334	131.305	139.402	65.7892	79.6684	67.7723
ENSG00000177595	PIDD1	0.524475	0.79626	0.791747	1.40837	1.25325	1.77077	0.701018	0.565353	0.637578	1.66298	1.9165	1.41213
ENSG00000177788	AL162595	0.983465	0.545434	0.781394	0.42531	0.376255	0.311577	1.24766	1.21656	1.00926	0.593179	0.47595	0.567154
ENSG00000178093	TSSK6	1.08164	1.22969	0.924509	0.53508	0.485352	0.375231	0.450281	0.593221	0.980049	0.257995	0.357137	0.349234
ENSG00000178607	ERN1	6.00647	5.54205	5.16646	1.62303	1.72621	1.67306	2.64976	2.87009	2.72266	1.47338	1.48837	1.15283
ENSG00000181104	F2R	4.66836	3.72449	4.56656	9.23458	8.61442	8.77496	0.243508	0.239536	0.223273	0.53416	0.588246	0.850823
ENSG00000182310	SPACA6	0.160062	0.0730387	0.111307	0.433997	0.370788	0.463679	0.112491	0.0753378	0.0579755	0.324145	0.104837	0.226947
ENSG00000182809	CRIP2	0.687116	0.627335	0.584693	1.5781	1.32832	1.50068	0.229021	0.232654	0.247926	0.612622	0.531379	0.379019
ENSG00000183696	UPP1	30.5249	42.451	35.4174	1.81993	2.15413	2.79698	116.228	100.177	92.9892	39.9862	35.3629	37.2421
ENSG00000183760	ACP7	1.73039	1.79324	1.1288	0.600448	0.507731	0.614247	13.4117	16.8451	16.9626	6.94489	5.4221	6.42731
ENSG00000184384	MAML2	0.602717	0.414699	0.557246	1.4402	1.27908	1.18751	0.0137182	0.0490553	0.0430739	0.11021	0.168451	0.174495
ENSG00000184588	PDE4B	12.1327	8.2768	10.655	22.3008	21.3157	21.4428	0.278208	0.162374	0.178101	1.93129	2.1849	1.914
ENSG00000185745	IFIT1	0.748029	0.464468	0.576551	1.67484	1.51971	1.44672	0.0943354	0.124509	0.129079	0.335139	0.314223	0.261483
ENSG00000186076	AC012085	2.99431	2.77362	4.40668	6.20907	5.45903	23.8034	16.5288	11.5466	15.2338	33.0642	33.7192	43.4985
ENSG00000186480	INSIG1	1.2398	1.32998	1.05333	7.66429	6.299	7.53425	4.05535	3.63848	3.34596	7.6303	6.03994	8.63236
ENSG00000186594	MIR22HG	2.32189	2.22655	1.8179	0.341181	0.488711	0.540025	5.75023	5.86698	6.23353	2.43058	1.77178	3.13657
ENSG00000186871	ERCC6L	1.6728	2.07966	3.13417	5.1429	7.38069	7.92412	4.11988	4.034	4.19202	9.80284	11.2994	9.46419
ENSG00000187123	LYPD6	0.694505	0.608782	0.0851313	2.20006	2.19413	1.89356	0.929051	0.790105	0.537168	1.68719	1.85957	1.63768
ENSG00000187840	EIF4EBP1	69.3981	76.9242	80.2121	34.7907	35.3163	32.9663	143.298	134.628	141.787	64.1659	77.7378	62.5729
ENSG00000187867	PALM3	1.7391	1.30298	1.48049	5.63173	4.29695	5.15531	1.08316	1.18318	1.82558	8.66614	6.46085	9.63185
ENSG00000189057	FAM111B	1.5915	2.35242	3.07113	5.8064	7.98007	7.14876	3.66722	5.34283	4.19112	9.90861	8.03983	8.50065
ENSG00000196230	TUBB	184.883	208.542	247.896	387.703	503.247	545.226	220.469	218.048	224.551	430.99	482.831	460.478
ENSG00000196352	CD55	9.30795	10.0266	8.94817	4.05412	3.47975	3.45623	8.96239	8.74438	8.00597	3.0866	2.5701	3.01283
ENSG00000196517	SLC6A9	3.72137	4.22338	3.76858	1.04909	1.04872	0.986341	2.58254	2.45644	2.86388	0.102976	0.0556095	0.204818
ENSG00000196878	LAMB3	16.5562	23.6021	14.074	6.07531	5.73552	5.85523	258.154	304.211	292.347	86.5274	116.293	90.4228
ENSG00000196950	SLC39A10	3.04394	2.75062	2.63522	6.78719	6.13582	6.12986	1.67005	1.79917	1.4162	6.0369	7.04161	5.94005
ENSG00000197417	SHPK	1.73717	2.19481	2.63472	4.53514	5.41352	6.65015	2.59356	1.85027	1.98301	5.92228	6.38524	5.7605
ENSG00000197587	DMBX1	0.187936	0.216816	0.325989	0.475077	0.686255	0.604136	0.134981	0.117507	0.0390772	0.352985	0.512428	0.446455
ENSG00000197594	ENPP1	0.676667	0.670037	0.720241	1.53486	1.61122	1.57361	0.266497	0.127395	0.161563	0.579421	0.405051	0.420028
ENSG00000198134	PTMAP9	1.57937	2.17228	2.5698	4.22497	5.00885	4.94042	14.2469	9.56982	11.5855	35.763	28.22	39.1329
ENSG00000198431	TXNRD1	95.4602	110.822	143.54	27.0227	33.6327	31.6674	115.879	143.81	341.563	48.7524	69.5844	79.9379
ENSG00000198496	NBR2	3.91278	4.24753	2.71626	1.09587	1.16268	1.14335	1.49982	1.5023	1.24693	0.632698	0.660914	0.719418
ENSG00000198756	COLGALT2	0.163492	0.168282	0.181181	0.060591	0.0434051	0.0521832	0.918013	0.851972	1.01196	0.272418	0.321351	0.288666
ENSG00000198855	FICD	2.0386	2.34099	1.8498	0.532246	0.933341	1.05379	3.95954	4.18579	4.39762	1.32509	1.16215	1.48837
ENSG00000198860	TSEN15	5.96429	6.54717	5.86727	2.14629	2.81478	2.24363	8.20397	8.42152	8.69135	2.14626	3.12964	3.04083
ENSG00000204387	C6orf48	138.361	145.547	139.604	48.8229	46.9265	44.9058	109	108.02	110.339	44.5923	33.0385	34.9731
ENSG00000204805	AL391987	0.983366	2.038	0.981221	0.496559	0.152979	0.577108	1.33752	1.22792	1.40204	0.517591	0.29696	0.281913
ENSG00000205213	LGR4	0.754593	0.535112	0.510646	2.15188	2.1909	2.01185	0.255433	0.309914	0.465994	1.37154	1.62372	1.21095
ENSG00000213707	HMGB1P10	2.33242	4.01375	5.49862	5.85477	5.22095	13.5465	2.5634	5.92959	7.46729	17.3252	12.1372	11.5395
ENSG00000213853	EMP2	2.31949	2.4528	3.02752	6.11659	6.53576	6.16863	1.25369	1.27527	1.10418	3.43863	4.84885	3.58842
ENSG00000214357	NEURL1B	0.714631	0.834656	1.01557	2.97438	3.2708	3.18	0.091141	0.152516	0.123173	0.270275	0.255802	0.214939
ENSG00000214391	TUBAP2	0.462405	0.54886	0.796528	1.2484	1.10749	1.43059	0.746162	1.17138	0.885876	1.78289	2.94005	2.10233
ENSG00000214796	AC098934	0.75872	0.463906	0.648838	1.14764	1.46623	1.51099	0.229543	0.275117	0.398031	0.477435	0.782913	0.572643
ENSG00000219626	FAM228B	0.654121	0.70927	0.568282	0.143083	0.246268	0.0831808	0.294846	0.192162	0.23246	0.130071	0.10313	0.0497565
ENSG00000220804	LINC01881	1.87116	2.74148	2.01276	0.756831	1.21623	0.94418	1.50361	1.05203	1.68453	0.976218	0.486727	0.449969
ENSG00000221883	ARIH2OS	0.592312	0.569998	0.404464	0.146133	0.152723	0.206662	1.01653	0.967602	0.563246	0.264433	0.219059	0.38993
ENSG00000221887	HMSD	0.254809	0.409444	0.462592	0.808067	0.811427	0.812875	0.606377	0.441976	0.532937	1.69483	1.46718	1.16909
ENSG00000221963	APOL6	0.651154	0.636212	0.415326	0.210125	0.220577	0.13941	1.452	1.66875	1.90209	0.73341	0.724932	0.995861
ENSG00000223396	RPS10P7	1.43964	1.50457	1.09299	0.829872	0.567418	0.468852	0.443668	0.626254	0.387873	0.199869	0.046306	0.132624
ENSG00000224032	EPB41L4A-AS1	19.3988	7.48489	18.055	5.42716	9.49162	4.0751	14.4339	17.8209	9.57576	6.23506	5.10998	7.27137
ENSG00000224536	AC096677	2.74178	3.02386	2.48827	1.49167	1.19679	0.841784	0.761895	0.703701	0.928755	0.066325	0.042087	0.064324
ENSG00000225177	AL590617	1.93254	2.73053	2.27405	0.654988	0.400937	0.645932	6.59424	6.14489	6.238	0.683611	1.39056	0.923409
ENSG00000225377	NRSN2-AS1	6.49288	7.18772	5.99037	3.5759	2.79281	2.41643	3.59895	4.33854	4.03733	1.72654	1.34691	2.14868
ENSG00000226752	CUTALP	4.86166	0.940483	2.74942	1.99734	1.53772	0.69644	2.26632	2.36856	2.96489	0.749194	0.251523	0.930784
ENSG00000227398	KIF9-AS1	1.59665	1.47249	1.17005	0.525846	0.420588	0.494038	0.370704	0.437838	0.405513	0.149925	0.12411	0.125661
ENSG00000228716	DHFR	3.29017	8.50703	17.504	33.6341	26.9037	26.0007	13.2194	8.98945	8.10971	22.7621	25.2008	23.0254
ENSG00000229298	TUBB8P1	1.17194	0.839986	1.00872	4.19725	6.05772	6.7762	0.744815	0.222148	0.335275	1.47527	1.10668	1.24287
ENSG00000229431	AL139289	2.31639	1.69391	1.5977	0.761367	1.12374	0.623484	5.00244	2.88466	3.11025	1.38136	0.596241	0.759959
ENSG00000229953	AL590666	14.4578	16.9567	13.6666	5.91552	6.81451	6.62638	4.21617	4.69826	2.76559	1.29523	1.37214	1.23752
ENSG00000231527	FAM27C	0.133587	0.18229	0.10318	0.0928313	0.0561221	0.0562031	0.196988	0.282038	0.293507	0.0358019	0.0697441	0.0380813
ENSG00000231686	Z97180	3.02551	3.43741	4.22174	1.52192	0.980956	1.04602	3.03632	1.70328	1.6481	0.509571	0.899514	0.772705
ENSG00000231887	PRH1	0.827248	0.533163	0.313178	0.131816	0.119836	0.19236	0.590379	0.417516	0.189061	0.261993	0.0665054	0.0436502
ENSG00000234719	NPIPB2	0.596018	0.593901	0.328837	0.13642	0.221589	0.146563	1.05718	1.16441	0.990568	0.0858248	0.0940261	0.172543
ENSG00000234741	GAS5	111.523	115.969	97.659	33.6853	30.6315	32.345	126.863	122.671	119.345	51.94	47.6333	46.6961
ENSG00000241962	AC079447	0.209023	0.166109	0.377893	0.214433	0.742088	1.44843	0.184385	0.182905	0.920399	1.00464	2.25911	1.2603
ENSG00000243554	AC004967	2.64659	4.07162	4.20661	0.654549	2.04967	1.80994	4.66457	3.07056	2.84229	1.57921	0.919307	1.29435
ENSG00000243896	OR2A7	4.54973	4.77406	1.70004	1.75988	1.80586	1.6906	1.88137	1.5341	1.77911	0.989997	0.33223	0.590297
ENSG00000245522	AC026250	1.36782	1.33291	1.01363	0.468384	0.41287	0.437701	0.921274	0.960325	0.854765	0.395259	0.193931	0.391978
ENSG00000249328	AC036214	1.12168	0.944688	0.709736	0.0304733	0.0832743	0.0417389	5.46987	6.25826	5.97304	0.341278	0.643829	0.361549
ENSG00000250033	SLC7A11-AS1	0.211749	0.374672	0.132847	0.0654025	0.106562	0.0562102	0.273267	0.195378	0.239625	0.0326407	0.0622832	0.0107754
ENSG00000250802	ZBED3-AS1	0.514515	0.621936	0.565092	0.256186	0.270776	0.23786	0.30984	0.310481	0.346601	0.156649	0.0659215	0.111234
ENSG00000251192	ZNF674	2.8214	2.75518	2.51966	1.14561	1.17078	1.04424	0.988672	1.05073	1.0181	0.496952	0.285272	0.452503
ENSG00000253438	PCAT1	0.125817	0.137546	0.115257	0.0440516	0.0379881	0.0432774	0.0407414	0.0496276	0.0617033	0.0126751	0.0287946	0.0312194
ENSG00000254473	AL354920	1.67728	1.46855	2.15567	0.918272	0.792412	0.836585	1.1782	1.04616	1.128	0.607915	0.380679	0.624391
ENSG00000255150	EID3	0.697972	1.01428	0.756469	0	0.136309	0.252018	1.00126	1.92312	3.07913	0.171229	0.328288	0.281092
ENSG00000258102	MAP1LC3B2	2.76831	3.61351	2.97742	1.24003	1.11966	1.50189	5.0357	4.10027	4.14103	1.52253	2.47872	2.48699
ENSG00000258645	HSPE1P2	4.90427	2.9337	6.88853	9.52763	10.133	12.7243	5.09402	4.27025	5.43718	14.2756	23.5739	13.49
ENSG00000259319	AF111167	0.366632	0.396829	0.502667	0.280917	0.193608	0.088045	0.901544	0.907801	0.909246	0.103874	0.188628	0.323561
ENSG00000260231	KDM7A-DT	1.1073	0.989306	1.07166	0.58113	0.46772	0.297608	5.69935	5.47918	6.07766	1.32442	2.00819	1.58691
ENSG00000260238	PMF1-BGLAP	1.53218	4.23776	3.17139	0.213921	2.00937	0.218852	0.429269	1.42512	6.3567	1.1965	0.523923	0.694795
ENSG00000260276	AC022167	0.748907	1.09351	1.12766	0.71077	0.197469	0.421977	0.449931	0.568307	0.492183	0.280431	0.215178	0.208269
ENSG00000260916	CCPG1	2.68108	2.07309	1.46912	0.662017	0.975533	0.639263	5.28171	3.07877	2.40897	1.6341	1.1841	1.72826
ENSG00000261613	AC093525	2.08318	3.97415	1.91026	1.35513	1.30613	1.03929	2.07815	2.43031	2.07116	0.60427	0.959114	0.92113
ENSG00000261770	AC006504	1.33981	1.46424	1.09854	0.497319	0.330953	0.366526	1.99123	1.79048	1.68594	0.074258	0.052212	0.278165
ENSG00000261824	LINC00662	2.95011	3.20873	2.89452	1.10694	1.21275	0.931532	3.81906	3.8543	3.71229	0.707635	0.486492	0.715149
ENSG00000262468	LINC01569	0.815763	0.615005	0.496927	0.328589	0.3379	0.210413	0.439166	0.392027	0.435628	0.138384	0.26216	0.231984
ENSG00000263006	ROCK1P1	3.40632	3.19769	2.72271	0.386959	0.915126	0.501062	1.21334	1.08518	1.11831	0.386116	0.25602	0.903988
ENSG00000265194	AL359922	0.73631	1.07078	0.672272	2.11834	2.02264	2.92245	1.75757	0.978145	1.01056	3.15901	2.6636	1.8832
ENSG00000265778	AC018413	2.56361	2.83797	2.79282	1.09435	1.10315	1.14031	2.2737	1.84798	3.03296	0.857863	0.777657	0.828249
ENSG00000265972	TXNIP	0.717838	0.837341	0.597149	0.449691	0.28958	0.243437	88.2863	86.3456	104.408	22.0988	15.1553	18.7059
ENSG00000266094	RASSF5	0.26027	0.344991	0.496486	0.696198	0.800359	0.843294	0.145585	0.0823111	0.080618	0.373887	0.458668	0.608168
ENSG00000266904	LINC00663	0.385973	0.398853	0.398016	0.264348	0.159809	0.106792	0.469642	0.551638	0.699529	0.21264	0.189586	0.152932
ENSG00000271643	AC112220	2.15817	2.03396	1.70087	0.719394	0.644745	0.740677	4.7401	4.83608	5.0054	2.22633	1.71104	1.8835
ENSG00000271933	AL603756	0.711993	0.507146	0.713577	0.213299	0.084029	0.12965	0.393891	0.411856	0.444465	0.175228	0.020084	0.239324
ENSG00000272405	AL365181	38.4968	41.3326	32.2548	19.8568	19.7899	16.3403	9.19125	8.63179	8.1244	3.8857	4.05598	3.7128
ENSG00000274026	FAM27E3	2.27693	2.08074	1.35229	0.640621	0.864733	0.835651	2.78706	2.95315	2.9843	1.51267	1.07715	1.54951
ENSG00000275632	AL035461	0.531954	0.797935	0.526525	0.666797	1.66981	1.65908	0.855787	0.827154	1.36261	2.91028	3.59284	1.8646
ENSG00000276900	AC023157	0.648082	0.469639	0.297775	0.180845	0.328566	0.097717	2.73624	2.70925	2.55764	0.84349	0.842921	1.04567
ENSG00000279347	AC021945	0.355546	0.304886	0.497912	0.874157	0.711865	0.787801	0.814912	0.520731	0.738401	1.39457	1.4029	1.88522
ENSG00000279863	AC069547	0.722467	0.708641	0.771897	0.400891	0.217827	0.215285	0.895867	0.902386	1.03909	0.283266	0.344657	0.366727
ENSG00000283429	MIR1244-3	4.77339	6.51358	3.9916	10.4156	12.4456	14.3842	4.26865	2.88288	2.59768	10.812	14.8874	10.7777
ENSG00000283498	MIR1244-2	257.183	237.04	344.447	553.609	617.09	595.158	97.545	161.993	149.584	414.398	382.921	334.122
ENSG00000283761	AC118553	0.545297	1.09447	3.44679	0.0331932	0.210073	0.427849	0.346164	0.016717	3.06768	0.0959509	0.027864	0.122414
ENSG00000285258	ATXN7	0.113426	0.5327	0.369791	0.698647	5.20583	1.08959	0.119264	0.549266	0.179339	2.11218	2.17021	0.399579
ENSG00000285600	AC023593	0.363554	0.562651	0.601604	1.99442	2.28012	1.61786	0.699783	0.391508	0.45873	2.2113	1.53063	2.84719
ENSG00000286158	AL034548	3.91175	3.01668	2.68976	1.9438	0.873637	0.863875	0.94532	1.5625	1.4173	0.33992	0.497108	0.2728
