# Supplementary material for: Cyst(e)ine in nutrition formulation promotes colon cancer growth and chemoresistance by activating mTORC1 and scavenging ROS
Source: Signal Transduct Target Ther. 2021 May 28;6:188. doi: 10.1038/s41392-021-00581-9 (PMC8160199; doi:10.1038/s41392-021-00581-9)
Supplement: Supplementary file 4 — Dataset 2 for Supplementary Table 5 [file 41392_2021_581_MOESM4_ESM.xlsx]

## Sheet: Heatmap genes(Figure 4A)
Supplementary Table 5. Genes for heatmap.
HCT116 cells	A: cystine-free media; B: 25μM cystine-containing media
RKO cells	C: cystine-free media; D: 25μM cystine-containing media
	gene_id	gene_name	FPKM.A1	FPKM.A2	FPKM.A3	FPKM.B1	FPKM.B2	FPKM.B3	FPKM.C1	FPKM.C2	FPKM.C3	FPKM.D1	FPKM.D2	FPKM.D3
Genes significantly co-up or down-regulated by cystine in both HCT116 and RKO cells	ENSG00000006652	IFRD1	11.6813	10.5062	13.662	2.90476	3.09222	3.67755	27.2599	29.5098	27.8251	5.57922	4.46338	5.74021
	ENSG00000070669	ASNS	96.2695	113.28	108.167	34.9179	34.7337	24.9456	173.768	179.268	171.601	18.1427	25.1659	23.1208
	ENSG00000074935	TUBE1	10.3396	11.0392	9.80609	3.25943	3.41953	2.57124	9.40586	9.88658	9.47927	2.90667	3.37276	2.94768
	ENSG00000087074	PPP1R15A	66.1909	71.7345	60.7436	11.6599	12.0284	11.9522	277.516	319.674	321.143	75.5109	66.6533	74.726
	ENSG00000100292	HMOX1	183.905	181.843	123.964	6.75113	6.02468	6.19956	139.817	155.467	207.06	16.6354	14.646	14.0315
	ENSG00000100889	PCK2	24.2379	23.5407	24.7963	7.63305	6.14603	4.09497	23.2561	22.9483	26.6538	5.24055	6.53703	4.67962
	ENSG00000103257	SLC7A5	207.822	233.904	214.564	72.2292	86.0193	81.8423	119.914	106.436	112.116	28.4347	37.9021	33.922
	ENSG00000112715	VEGFA	10.8748	11.5487	9.63222	3.35702	3.31663	2.76658	8.4014	7.5178	7.54536	1.38609	2.32864	1.56015
	ENSG00000116285	ERRFI1	448.491	410.041	441.005	122.165	124.785	115.383	46.9799	45.1107	44.2189	10.5298	10.2929	12.2066
	ENSG00000116584	ARHGEF2	10.5552	13.7407	9.12221	3.04942	3.27022	3.45408	25.538	28.6128	26.7242	4.11875	6.52545	5.73022
	ENSG00000116717	GADD45A	57.6931	47.7608	59.4769	20.3886	15.7236	15.5687	94.3826	97.7611	92.4201	22.2358	12.8864	18.7935
	ENSG00000130766	SESN2	29.1804	34.8132	28.9579	4.32145	5.9725	4.37369	64.286	50.2726	52.8865	9.28759	9.85885	9.64737
	ENSG00000139269	INHBE	3.22691	3.2147	3.15355	0.312424	0.339175	0.22368	3.89657	3.58006	2.80033	0.152147	0.0977628	0.100038
	ENSG00000140105	WARS	36.8871	40.3396	31.7556	8.74211	10.7534	9.55895	92.0494	89.115	104.917	19.5879	25.8502	25.3692
	ENSG00000151012	SLC7A11	60.5913	60.9176	44.223	10.5895	10.2132	6.777	33.4797	41.592	47.9409	3.99939	4.91132	4.73928
	ENSG00000168003	SLC3A2	68.9483	87.4102	81.2263	25.2845	30.6543	26.4153	67.648	73.2044	75.7521	21.4594	20.6747	20.6454
	ENSG00000168209	DDIT4	201.526	225.608	193.885	40.1789	45.6258	26.6171	56.7812	59.4146	56.4496	3.0097	3.4794	4.25848
	ENSG00000172216	CEBPB	24.3078	25.6154	25.3154	7.14535	7.56426	6.14918	33.8317	31.9711	36.1557	7.00538	10.0451	8.05188
	ENSG00000172432	GTPBP2	31.2921	28.8794	26.5389	7.14328	8.07123	7.96431	38.4597	33.3926	36.0698	11.2574	10.3893	10.017
	ENSG00000176046	NUPR1	2.63998	2.53968	2.10099	0.0648826	0.0514445	0.0877128	1.96805	1.63022	1.67592	0.0253879	0	0.0241647
	ENSG00000183696	UPP1	30.5249	42.451	35.4174	1.81993	2.15413	2.79698	116.228	100.177	92.9892	39.9862	35.3629	37.2421
	ENSG00000204387	C6orf48	138.361	145.547	139.604	48.8229	46.9265	44.9058	109	108.02	110.339	44.5923	33.0385	34.9731
	ENSG00000234741	GAS5	111.523	115.969	97.659	33.6853	30.6315	32.345	126.863	122.671	119.345	51.94	47.6333	46.6961
	ENSG00000134548	SPX	2.36218	2.52277	1.42616	0.0350866	0.0204551	0	0.239937	0.193939	0.147475	0	0	0
Genes significantly up-regulated by cystine in RKO	ENSG00000184588	PDE4B	12.1327	8.2768	10.655	22.3008	21.3157	21.4428	0.278208	0.162374	0.178101	1.93129	2.1849	1.914
	ENSG00000065328	MCM10	2.50206	4.09227	4.83892	6.27792	9.14217	10.4357	5.35103	5.72638	6.31893	19.0651	21.1874	20.0751
	ENSG00000101003	GINS1	4.61338	5.82425	7.69084	11.3395	13.7666	13.703	6.16813	6.27581	6.61005	20.08	19.6869	21.0429
	ENSG00000132688	NES	2.98957	3.08237	3.02935	7.0127	6.72032	7.24709	2.64996	2.68074	2.49579	9.8948	11.9715	12.02
	ENSG00000184588	PDE4B	12.1327	8.2768	10.655	22.3008	21.3157	21.4428	0.278208	0.162374	0.178101	1.93129	2.1849	1.914
	ENSG00000196950	SLC39A10	3.04394	2.75062	2.63522	6.78719	6.13582	6.12986	1.67005	1.79917	1.4162	6.0369	7.04161	5.94005
Genes significantly down-regulated by cystine in RKO	ENSG00000136826	KLF4	9.58592	10.0337	8.77711	3.02216	3.08608	2.81658	4.40599	4.22492	4.76852	0.476657	0.705881	0.672846
	ENSG00000031698	SARS	85.446	90.0726	81.7134	34.8062	32.8179	30.6768	144.879	145.811	139.525	45.7033	49.4731	52.3868
	ENSG00000065911	MTHFD2	178.313	167.74	185.203	71.4438	78.6982	69.1178	170.298	162.665	165.194	49.1082	50.2105	65.4918
	ENSG00000109220	CHIC2	5.43126	6.7999	6.62992	2.54289	3.36711	3.48683	38.4447	39.5227	41.6469	12.4728	14.1429	11.3112
	ENSG00000110619	CARS	19.6333	20.095	19.1834	9.80394	9.3442	7.66209	17.8101	19.606	19.3344	6.24416	7.09397	7.44778
	ENSG00000115902	SLC1A4	5.31018	5.70487	5.07438	1.85329	2.00582	1.40195	16.4003	16.3164	17.7067	4.01604	5.77744	5.13078
	ENSG00000116183	PAPPA2	0.17304	0.134518	0.0996509	0.00638355	0	0.0140185	1.06901	1.23021	1.19721	0	0.0116788	0.00446219
	ENSG00000120053	GOT1	95.2489	104.967	102.993	38.2664	46.7322	44.8239	49.5391	48.4534	46.7401	12.9038	14.2881	14.805
	ENSG00000128965	CHAC1	25.5988	29.0708	10.7933	3.96514	3.21761	1.73167	25.0373	26.0527	25.8177	1.12796	1.15668	1.15364
	ENSG00000135069	PSAT1	285.035	280.969	291.837	112.07	111.63	81.6252	308.489	309.315	312.436	65.4275	76.667	84.8831
	ENSG00000143878	RHOB	57.168	55.1823	50.9428	27.234	24.8674	26.1464	26.2328	38.3221	32.0713	9.34831	9.6848	8.97249
	ENSG00000155304	HSPA13	34.8634	34.312	27.6437	14.8625	14.2283	12.7309	53.5191	59.5701	60.0136	19.0566	18.3733	18.0808
	ENSG00000157514	TSC22D3	12.1927	9.46078	9.36655	2.82171	2.11829	1.30289	12.8551	14.8434	14.7091	0.9725	0.960935	1.32151
	ENSG00000158710	TAGLN2	18.0075	9.67175	10.6833	29.8583	34.0557	36.9349	4.82827	4.91452	8.80416	20.8766	18.2912	17.2728
	ENSG00000164683	HEY1	1.6883	1.86352	1.12441	0.203111	0.190787	0.0739815	3.7214	5.02326	4.81434	0.301483	0.424343	0.379319
	ENSG00000164744	SUN3	2.88961	3.59708	2.79012	0.644867	0.753974	0.826794	29.8762	37.2783	35.7833	2.74219	2.42483	2.80884
	ENSG00000196517	SLC6A9	3.72137	4.22338	3.76858	1.04909	1.04872	0.986341	2.58254	2.45644	2.86388	0.102976	0.0556095	0.204818
	ENSG00000196878	LAMB3	16.5562	23.6021	14.074	6.07531	5.73552	5.85523	258.154	304.211	292.347	86.5274	116.293	90.4228
	ENSG00000249328	AC036214	1.12168	0.944688	0.709736	0.0304733	0.0832743	0.0417389	5.46987	6.25826	5.97304	0.341278	0.643829	0.361549
	ENSG00000261824	LINC00662	2.95011	3.20873	2.89452	1.10694	1.21275	0.931532	3.81906	3.8543	3.71229	0.707635	0.486492	0.715149
Genes significantly down-regulated by cystine in HCT116	ENSG00000099250	NRP1	4.17488	5.88905	1.88042	0.221419	0.314141	0.27851	7.64146	9.84274	9.6258	3.68393	4.1249	2.01956
	ENSG00000101255	TRIB3	38.2238	40.0065	39.2394	9.49193	5.70274	5.81506	31.4128	17.9637	26.5316	8.59022	8.26968	6.40395
	ENSG00000106366	SERPINE1	21.6451	21.3099	19.1831	2.58603	3.13414	2.78195	821.966	804.829	785.309	393.781	413.796	381.589
	ENSG00000130513	GDF15	170.195	199.644	137.546	17.7422	19.087	16.0967	2.02685	1.50716	1.45965	0.641402	0.666074	0.744531
	ENSG00000140450	ARRDC4	18.4342	21.5112	22.5777	3.4542	3.66509	2.82494	9.41676	8.95616	9.98392	4.35855	3.2043	3.30333
	ENSG00000140961	OSGIN1	6.16653	6.52337	5.32069	1.3256	1.15391	1.30509	1.44275	2.30745	2.4206	0.851027	0.589321	0.540188
	ENSG00000147010	SH3KBP1	38.6399	39.122	32.8701	13.0075	13.269	13.2908	10.545	10.2429	9.87089	3.74854	5.1386	4.44789
	ENSG00000153714	LURAP1L	10.4424	12.0473	8.39422	0.589485	0.446388	0.500117	4.6471	5.12967	4.66057	0.237162	0	0.169212
	ENSG00000153879	CEBPG	62.9739	65.8766	61.4571	15.938	15.9973	15.3115	37.8881	40.511	39.1275	14.3704	16.2663	17.1998
	ENSG00000158079	PTPDC1	11.4139	8.84084	6.11589	0.792592	0.877604	0.885189	2.67299	3.17669	2.97429	1.4506	1.42216	1.45057
	ENSG00000170689	HOXB9	41.1073	40.4859	33.7493	13.1195	12.2322	11.5252	24.9753	24.6789	24.8344	11.498	11.5581	10.2776
	ENSG00000177410	ZFAS1	165.988	154.791	147.451	49.6304	44.5495	39.121	166.334	131.305	139.402	65.7892	79.6684	67.7723
	ENSG00000178607	ERN1	6.00647	5.54205	5.16646	1.62303	1.72621	1.67306	2.64976	2.87009	2.72266	1.47338	1.48837	1.15283
	ENSG00000198431	TXNRD1	95.4602	110.822	143.54	27.0227	33.6327	31.6674	115.879	143.81	341.563	48.7524	69.5844	79.9379
Genes significantly up-regulated by cystine in HCT116	ENSG00000120437	ACAT2	3.58773	3.27307	3.86803	11.0031	12.8484	14.4854	8.21422	8.6334	8.56324	20.2922	17.3079	19.8137
	ENSG00000155368	DBI	17.2375	15.9775	20.1003	55.0345	54.3525	56.5259	18.438	16.7451	15.7135	50.0418	44.4657	45.6095
	ENSG00000157657	ZNF618	0.437392	0.342852	0.396957	2.16591	2.9677	4.08847	1.62746	0.780001	0.890367	2.88425	3.67308	2.19483
	ENSG00000166803	PCLAF	4.85091	5.91857	6.68928	20.308	24.9197	23.733	8.92749	7.8664	8.60357	23.7099	25.1883	21.5474
	ENSG00000169174	PCSK9	1.55286	1.29564	1.50928	8.1106	7.33242	8.32204	0.0294297	0.0234147	0.0605315	0.239861	0.362386	0.264036
	ENSG00000186480	INSIG1	1.2398	1.32998	1.05333	7.66429	6.299	7.53425	4.05535	3.63848	3.34596	7.6303	6.03994	8.63236
